# Supplementary material for: Multigene Germline Panel Testing in Gastric Cancer Patients in a Portuguese Population
Source: Cancer Med. 2026 Mar 19;15(3):e71732. doi: 10.1002/cam4.71732 (PMC13093424; doi:10.1002/cam4.71732)
Supplement: Supplementary file 18 — Data S18: Supporting Information. [file CAM4-15-e71732-s015.xlsx]

## Sheet: Folha1
Age at diagnose	Other cancers in the same patient	If so, which cancer?	Age at diagnose of other cancer	Direct relatives diagnosed with cancer	Number of Relatives with Cancer	Relative 1 - type of relationship	Relative 1 - Age of Diagnostic	Relative 1 - Organ/system afected	Relative 2 - type of relationship	Relative 2 - Age of Diagnostic	Relative 2 - Organ/system afected	Relative 3 - type of relationship	Relative 3 - Age of Diagnostic	Relative 3 - Organ/system afected
80	No			Yes	1	Brother	76	Lung
44	Yes	Colon	45	Yes	1	Father	56	Lung
52	Yes	Prostate	55	Yes	3	Brother	45	Stomach	Niece	unknown	Stomach	Sister	65	Breast
77	No			No
88	No			No
32	No			No
44	No			Yes	1	Brother	45	Colon
79	No			No
68	Yes	Prostate	63	No
66	Yes	Colon	66	Yes	1	Brother	71	Rectum
55	No			No
