# Supplementary material for: Multigene Germline Panel Testing in Gastric Cancer Patients in a Portuguese Population
Source: Cancer Med. 2026 Mar 19;15(3):e71732. doi: 10.1002/cam4.71732 (PMC13093424; doi:10.1002/cam4.71732)
Supplement: Supplementary file 19 — Data S19: Supporting Information. [file CAM4-15-e71732-s006.xlsx]

## Sheet: Folha1
Type of Panel	Patients	PV / LP	Prevalence
4005 - 15 genes	36	1	2.8%
4013 - 30 genes	15	5	33.3%
